# Supplementary material for: Unforeseen current and future benefits of uncommon yeast: the Metschnikowia genus
Source: Appl Microbiol Biotechnol. 2024 Dec 11;108(1):534. doi: 10.1007/s00253-024-13369-y (PMC11634920; doi:10.1007/s00253-024-13369-y)
Supplement: Supplementary file 1 — Supplementary file1 (XLSX 19 KB) [file 253_2024_13369_MOESM1_ESM.xlsx]

## Sheet: Title Page Sheet
	Titile	Unforeseen current and future benefits of uncommon yeast: The Metschnikowia genus
	Journal Name	Applied Microbiology and Bitechnology
	Authors	Ariranur Haniffadli1,2, Yeongjun Ban2, Endang Rahmat3, Chang Ho Kang4, Youngmin Kang1,2, *
	Affiliation	1Korean Medicine Convergence Science Major of KIOM School, University of Science and Technology (UST), Daejeon, 34113, Republic of Korea
		2Herbal Medicine Resources Research Center, Korea Institute of Oriental Medicine (KIOM), 111 Geonjae-ro, Naju-si, Jeollanam-do 58245, Republic of Korea
		3Biotechnology Department, Faculty of Engineering, Bina Nusantara University, Jakarta, 11480, Indonesia
		4Plant Molecular Biology and Biotechnology Research Center, Gyeongsang National University, Jinju, Gyeongnam, 52828, Republic of Korea
	Corresponding Author	Youngmin Kang : ymkang@kiom.re.kr

## Sheet: Table S1.
Table S1. Summary of current species of Metschnikowia genus
No	Yeast species	Ecology	Fruits	Insect Part	Genetic	Year	Functional	Ref
1	Metschnikowia aberdeeniae	insect			D1/D2, ITS, SSU RNA	2006		https://doi.org/10.1099/ijs.0.64195-0
2	Metschnikowia agaves	leaves			D1/D2, ITS	1993	Cosmetic, Beverage	https://doi.org/10.1139/m93-081 https://doi.org/10.1111/j.1567-1364.2011.00718.x https://doi.org/10.1007/s13197-021-05019-2 https://doi.org/10.1007%2Fs13197-020-04484-5
3	Metschnikowia ahupensis	insect		gut	D1/D2, ITS	2023		https://doi.org/10.1099/ijsem.0.006012
4	Metschnikowia amazonensis	insect, fruit	Passion	body	D1/D2, ITS	2020		https://doi.org/10.1002/yea.3453
5	Metschnikowia andauensis	insect		gut, excrement	D1/D2, ITS, ACT1	2005	Bioconversion, Biocontrol	https://doi.org/10.1016/j.syapm.2005.05.009 https://doi.org/10.1038/s41598-021-89982-y https://doi.org/10.1007/s10482-019-01272-w https://doi.org/10.3390/microorganisms9112295
6	Metschnikowia anglica	fruit	Apple		D1/D2, ITS, SSU RNA, RPB2, EF2	2018		https://doi.org/10.1007/s10482-018-1095-8
7	Metschnikowia arizonensis	insect, flower		body	D1/D2	2002		https://doi.org/10.1111/j.1567-1364.2002.tb00072.x
8	Metschnikowia artemiae	salt water				1899		https://doi.org/10.1016/0022-2011(81)90049-5
9	Metschnikowia australis	salt water			others	1985	Parasite	https://doi.org/10.1139/m85-170 https://doi.org/10.3390/jof9101024
10	Metschnikowia baotianmanensis	insect		gut	D1/D2, ITS	2019		https://doi.org/10.1099/ijsem.0.003593
11	Metschnikowia bicuspidata	salt water			D1/D2	1899	Parasite	https://doi.org/10.3390/jof9101024
12	Metschnikowia borealis	salt water			D1/D2, ITS, SSU RNA, mtDNA, mtSSU, IGS	2004		https://doi.org/10.1016/j.femsyr.2003.12.005
13	Metschnikowia bowlesiae	insect		body	D1/D2, ITS, IGS	2013		https://doi.org/10.1007/s10482-013-0106-z
14	Metschnikowia caudata	insect, flower		body	D1/D2, RPB2, EF2, ACT1	2014		https://doi.org/10.1099/ijs.0.068445-0
15	Metschnikowia cerradonensis	insect, flower		body	D1/D2, ITS, SSU RNA	2007		https://doi.org/10.1099/ijs.0.64624-0
16	Metschnikowia chrysoperlae	insect		gut	D1/D2, ITS, SSU RNA	2004	Bioconversion, Pharmaceutical	https://doi.org/10.1099/ijs.0.63152-0 https://doi.org/10.3390/microorganisms9112295 https://doi.org/10.1111/lam.12835 https://doi.org/10.3390/foods13101582
17	Metschnikowia chrysomelidarum	insect		gut	D1/D2, ITS, SSU RNA, RPB2, others	2018		https://doi.org/10.1016/j.mycres.2005.11.010 https://doi.org/10.1007/s10482-018-1095-8
18	Metschnikowia churdharensis	insect		gut	D1/D2, ITS	2021	Pharmaceutical, Biocontrol	https://doi.org/10.3389/fmicb.2021.678668
19	Metschnikowia cibodasensis	flower			D1/D2, ITS	2013	Bioconversion	https://doi.org/10.4014/jmb.1301.01005 https://link.springer.com/article/10.1007/s13399-020-01117-x
20	Metschnikowia citriensis	leaves			D1/D2, ITS	2018	Biocontrol	https://doi.org/10.1016/j.biocontrol.2018.05.018
21	Metschnikowia colocasiae	insect			D1/D2	2004		https://studiesinmycology.org/sim/Sim50/007-Metschnikowia_similis_sp._nov._and_Metschnikowia_colocasiae_sp._nov.,_two_ascomycetous_yeasts_isolated_from_Conotelus_spp._(Coleoptera_Nitidulidae)_in_Costa_Rica.pdf
22	Metschnikowia continentalis	insect, flower		body	D1/D2	1998		https://doi.org/10.1139/w97-148
23	Metschnikowia corniflorae	insect		gut	D1/D2, ITS, SSU RNA	2006		https://doi.org/10.1016/j.mycres.2005.11.010
24	Metschnikowia colchici	insect		body	D1/D2, ITS	2015		https://doi.org/10.3767%2F003158515X688433
25	Metschnikowia cubensis	flower			D1/D2, ITS, IGS	2008		https://doi.org/10.1099/ijs.0.2008/001198-0
26	Metschnikowia dekortorum	insect, flower		body	D1/D2, ITS	2002		https://doi.org/10.1111/j.1567-1364.2002.tb00072.x https://doi.org/10.1007/s10482-020-01395-5
27	Metschnikowia drosophilae	insect, flower		body	D1/D2, ITS	2001		https://doi.org/10.1139/w00-130
28	Metschnikowia drakensbergensis	insect, flower		body	D1/D2, RPB2, ACT1, EF2	2014		https://doi.org/10.1099/ijs.0.068445-0
29	Metschnikowia fructicola	fruit	Grape		D1/D2	2002	Beverage, Bioconversion, Biocontrol	https://doi.org/10.1078/0723-2020-00045 https://doi.org/10.3389/fmicb.2018.00593 https://doi.org/10.3390/microorganisms9112295
30	Metschnikowia gelsemii	flower			D1/D2, ITS, SSU RNA, RPB2, others	2018		https://doi.org/10.1007/s10482-006-9132-4 https://doi.org/10.1007/s10482-018-1095-8
31	Metschnikowia gruessii	flower			others	1992	Bioconversion, Biocontrol, Pharmaceutical	https://doi.org/10.1016/S0723-2020(11)80218-3 https://doi.org/10.1007/s10526-023-10237-y https://doi.org/10.1186/s12934-020-01397-y https://doi.org/10.1111/lam.12481
32	Metschnikowia hamakuensis	insect, flower			D1/D2, ITS, SSU RNA	2005		https://doi.org/10.1099/ijs.0.63615-0
33	Metschnikowia hawaiiensis	insect, flower				1990	Biocontrol	https://doi.org/10.1099/00207713-40-4-415 https://doi.org/10.1128/AEM.01761-19
34	Metschnikowia hawaiiana	insect, flower			D1/D2, ITS, SSU RNA, others	2018		https://doi.org/10.1111/j.1567-1364.2003.tb00144.x https://doi.org/10.1007/s10482-018-1084-y
35	Metschnikowia henanensis	bark			D1/D2, ITS	2013	Cosmetic	https://doi.org/10.1007/s10482-012-9871-3 https://cir-reports.cir-safety.org/
36	Metschnikowia hibisci	insect, flower			D1/D2	1998		https://doi.org/10.1139/w97-148
37	Metschnikowia ipomoeae	insect, flower			D1/D2	2015		https://doi.org/10.1139/w98-067
38	Metschnikowia kamienskii	salt water				1964	Parasite	https://doi.org/10.1128/jb.88.3.758-762.1964
39	Metschnikowia kamakouana	insect, flower			D1/D2, ITS, SSU RNA	2005		https://doi.org/10.1099/ijs.0.63615-0
40	Metschnikowia kenjo	insect		gut	D1/D2, ITS	2023		https://doi.org/10.1007/s10482-023-01887-0
41	Metschnikowia kipukae	insect, flower			D1/D2, ITS, SSU RNA, others	2016		https://doi.org/10.1111/j.1567-1364.2003.tb00144.x https://doi.org/10.1002/yea.3163
42	Metschnikowia koreensis	flower			D1/D2	2001	Bioconversion	https://doi.org/10.1099/00207713-51-5-1927 https://doi.org/10.1016/j.biortech.2011.09.032 https://doi.org/10.1155/2014/410530
43	Metschnikowia kofuensis	flower			D1/D2, ITS, SSU RNA, RPB2, others	2018		https://doi.org/10.1007/s10482-018-1095-8
44	Metschnikowia krissii	salt water				1962	Parasite	https://doi.org/10.1099/00221287-26-1-141 https://www.jstage.jst.go.jp/article/kaiyou1942/26/1/26_1_38/_pdf
45	Metschnikowia kunwiensis	insect, flower			D1/D2	2004		https://doi.org/10.1016/j.femsyr.2004.01.002
46	Metschnikowia lachancei	insect, flower			D1/D2	2003		https://doi.org/10.1099/ijs.0.02470-0
47	Metschnikowia laotica	fruit			D1/D2, ITS, SSU RNA	2014		https://doi.org/10.1099/ijs.0.061796-0
48	Metschnikowia lacustris	fresh water			D1/D2, ITS, others	2020		https://doi.org/10.1007/s10482-020-01395-5
49	Metschnikowia leonuri	flower			D1/D2, ITS, SSU RNA, RPB2, others	2018		https://doi.org/10.1007/s10482-018-1095-8
50	Metschnikowia lochheadii	insect, flower			D1/D2, ITS	2001	Pharmaceutical	https://doi.org/10.1139/w00-130 http://dx.doi.org/10.1016/j.tifs.2005.03.014
51	Metschnikowia lopburiensis	leaves			D1/D2, ITS	2012		https://doi.org/10.1007/s10482-012-9774-3
52	Metschnikowia lunata	flower				1977	Biocontrol	https://doi.org/10.1007/bf02313758 https://doi.org/10.1016/j.postharvbio.2009.04.001
53	Metschnikowia mauinuiana	insect, flower			D1/D2, ITS, SSU RNA	2005		https://doi.org/10.1099/ijs.0.63615-0
54	Metschnikowia matae	flower			D1/D2, ITS, SSU RNA	2015		https://doi.org/10.1007/s10482-015-0531-2
55	Metschnikowia maroccana	flower			D1/D2, ITS	2018		https://doi.org/10.1099/ijsem.0.002784
56	Metschnikowia miensis	flower			D1/D2, ITS	2019		https://doi.org/10.1007/s10482-019-01340-1
57	Metschnikowia noctiluminum	insect		gut	D1/D2, ITS	2006		https://doi.org/10.1016/j.mycres.2005.11.010
58	Metschnikowia orientalis	insect, flower			D1/D2	2006		https://doi.org/10.1099/ijs.0.64452-0
59	Metschnikowia persici	fruit	Peach		D1/D2, ITS	2017		https://doi.org/10.1007/s00284-017-1194-1
60	Metschnikowia peoriensis	flower			D1/D2, ITS, SSU RNA, RPB2, others	2018	Beverage	https://doi.org/10.1007/s10482-018-1095-8 https://doi.org/10.1007/s10123-022-00257-6
61	Metschnikowia persimmonesis	fruit	Persimmon		D1/D2, ITS, SSU RNA	2017	Biocontrol	https://doi.org/10.1186%2Fs13568-017-0503-1
62	Metschnikowia picachoensis	insect		gut	D1/D2, ITS, SSU RNA, RPB2, others	2018		https://doi.org/10.1007/s10482-018-1095-8 http://dx.doi.org/10.1099/ijs.0.63152-0
63	Metschnikowia pimensis	insect		gut	D1/D2, ITS, SSU RNA, RPB2, others	2018		https://doi.org/10.1007/s10482-018-1095-8 http://dx.doi.org/10.1099/ijs.0.63152-0
64	Metschnikowia pulcherrima	fruit			others	1968	Beverage, Pharmaceutical, Bioconversion, Biocontrol	https://doi.org/10.2307/3757434 https://doi.org/10.3390/microorganisms9112295 https://doi.org/10.3390/molecules28135064 https://doi.org/10.1186/s12934-020-01397-y
65	Metschnikowia rancensis	leaves			ITS1-ITS2, D1/D2, sSU rRNA, EF1-a, RPB2	2018	Biocontrol	https://doi.org/10.1007/s10482-018-1095-8 https://doi.org/10.1093/jambio/lxad300
66	Metschnikowia reukaufii	flower			others	1968	Bioconversion, Cosmetic, Biocontrol, Beverage	https://doi.org/10.2307/3757434 https://doi.org/10.1007/s12010-022-03910-y https://doi.org/10.1098/rspb.2016.1455 https://doi.org/10.1016/j.lwt.2020.109072
67	Metschnikowia rubicola	flower			D1/D2, ITS, SSU RNA, RPB2, others	2018		https://doi.org/10.1007/s10482-018-1095-8
68	Metschnikowia santaceciliae	insect, flower			D1/D2, ITS, SSU RNA, others	2003	Pharmaceutical	https://doi.org/10.1111/j.1567-1364.2003.tb00144.x
69	Metschnikowia saccharicola	salt water			D1/D2, ITS	2012	Biocontrol	https://academicjournals.org/journal/AJB/article-full-text-pdf/D4CB5FF57196 https://doi.org/10.1007/s10482-012-9774-3
70	Metschnikowia seizan	insect		gut	D1/D2, ITS	2023		https://doi.org/10.1007/s10482-023-01887-0
71	Metschnikowia shishimaru	insect		gut	D1/D2, ITS	2023		https://doi.org/10.1007/s10482-023-01887-0
72	Metschnikowia shanxiensis	fruit	Jujube		D1/D2, ITS	2006	Bioconversion, Cosmetic	https://doi.org/10.1099/ijs.0.64391-0 https://doi.org/10.3390/microorganisms9112295
73	Metschnikowia shivogae	insect			D1/D2, ITS	2008		https://doi.org/10.1099/ijs.0.2008/000596-0
74	Metschnikowia similis	insect			D1/D2	2004		https://studiesinmycology.org/sim/Sim50/007-Metschnikowia_similis_sp._nov._and_Metschnikowia_colocasiae_sp._nov.,_two_ascomycetous_yeasts_isolated_from_Conotelus_spp._(Coleoptera_Nitidulidae)_in_Costa_Rica.pdf
75	Metschnikowia sinensis	fruit	Jujube		D1/D2, ITS	2006	Bioconversion, Biocontrol, Beverage	https://doi.org/10.1099/ijs.0.64391-0 https://doi.org/10.3390/microorganisms9112295 https://doi.org/10.1007/s10482-019-01272-w https://doi.org/10.3390/fermentation8060247
76	Metschnikowia taurica	fruit	Jujube		D1/D2, ITS	2021		https://doi.org/10.3767/persoonia.2021.46.11
77	Metschnikowia torresii				D1/D2, ITS, SSU RNA, others	2018		https://doi.org/10.1007/s10482-018-1084-y
78	Metschnikowia typographi	insect				2003	Parasite	https://doi.org/10.1007/bf02993467 https://doi.org/10.1016/j.jip.2016.11.015 https://doi.org/10.1007/978-1-4020-2241-8_12
79	Metschnikowia unicuspidata	insect				1962	Parasite	https://doi.org/10.1007/bf02993467
80	Metschnikowia vanudenii	insect, flower			D1/D2	2003	Bioconversion	https://doi.org/10.1099/ijs.0.02470-0 https://doi.org/10.1016/j.jbiotec.2023.10.004
81	Metschnikowia viticola	fruit	Grape		D1/D2, SSU RNA	2005	Cosmetic, Pharmaceutical, Beverage	https://doi.org/10.1007/s10482-004-2842-6 https://doi.org/10.1002/jsfa.8218 https://doi.org/10.3389/fmicb.2015.01093
82	Metschnikowia wickerhamii	insect				1981	Parasite	https://doi.org/10.1007/bf02993467
83	Metschnikowia ziziphicola	fruit	Jujube		D1/D2, ITS	2006	Pharmaceutical, Beverage, Bioconversion	https://doi.org/10.1099/ijs.0.64391-0 https://doi.org/10.3390/foods12183392 https://doi.org/10.3390/microorganisms9112295 https://doi.org/10.3390/microorganisms11051338
84	Metschnikowia zobellii	salt water				1962	Parasite	https://doi.org/10.1099/00221287-26-1-141
85	Metschnikowia zygota	flower				1968		https://doi.org/10.1080/00275514.1968.12018616
